# Supplementary material for: Obesity-induced galectin-9 is a therapeutic target in B-cell acute lymphoblastic leukemia
Source: Nat Commun. 2022 Mar 3;13:1157. doi: 10.1038/s41467-022-28839-y (PMC8894417; doi:10.1038/s41467-022-28839-y)
Supplement: Supplementary file 4 — Source Data [file 41467_2022_28839_MOESM4_ESM.xlsx]

## Sheet: p-values (main figures)
Figure 1b	p-values		Figure 2A	p-values		Figure 3b	p-values		Figure 5b	p-values		Figure 6a	p-values
Male high-fat diet vs. control diet	0.004		REH Cells: ACM vs. RPMI	6e-05		ACM + MTX vs. RPMI + MTX	0.04		Nalm6: ACM vs. RPMI	2e-05		ACM + IgG Ctrl vs. RPMI + IgG Ctrl	0.008
Female high fat diet vs. control diet	0.007		REH Cells: ACM vs. SCM	5e-05		ACM + MTX vs. SCM + MTX	0.04		Nalm6: ACM vs. SCM	0.0003		ACM + IgG Ctrl vs. ACM + Anti-Gal9 Ab	0.0003
			SEM Cells: ACM vs. RPMI	0.0003		ACM + VIN vs. RPMI + MTX	9e-05		REH: ACM vs. RPMI	2e-05		SCM + IgG Ctrl vs. SCM + Anti-Gal9 Ab	0.003
Figure 1c	p-values		SEM Cells: ACM vs. SCM	0.002		ACM + VIN vs. SCM + MTX	9e-05		REH: ACM vs. SCM	0.0004
Survival of mice fed high-fat vs. control diets	8e-05								SEM: ACM vs. RPMI	2e-05		Figure 6c	p-values
			Figure 2B	p-values		Figure 3c	p-values		SEM: ACM vs. SCM	0.0004		G2M: ACM + IgG Ctrl vs. ACM + Anti-Gal9 Ab	7e-05
			Nalm6 Cells: ACM vs. RPMI	0.006		ACM + MTX vs. RPMI + MTX	0.04		RCH-AcV: ACM vs. RPMI	2e-05
			Nalm6 Cells: ACM vs. SCM	0.032		ACM + MTX vs. SCM + MTX	0.0007		RCH-AcV: ACM vs. SCM	0.0004		Figure 6d	p-values
			REH Cells: ACM vs. RPMI	0.0007		ACM + DOX vs. RPMI + MTX	7e-05		697: ACM vs. RPMI	2e-05		G2M: ACM + IgG Ctrl vs. ACM + Anti-Gal9 Ab	3e-05
			REH Cells: ACM vs. SCM	0.0007		ACM + DOX vs. SCM + MTX	6e-05		697: ACM vs. SCM	0.0005		S: ACM + IgG Ctrl vs. ACM + Anti-Gal9 Ab	0.0009
			RCH-AcV Cells: ACM vs. RPMI	0.002		ACM + VIN vs. RPMI + MTX	0.04
			RCH-AcV Cells: ACM vs. SCM	0.03		ACM + VIN vs. SCM + MTX	0.0009		Figure 5c	p-values		Figure 6j	p-values
			697 Cells: ACM vs. RPMI	2e-05					Nalm6: Adipocytes vs. RPMI	2e-05		ACM vs. RPMI	2e-05
			697 Cells: ACM vs. SCM	0.0005		Figure 3d	p-values		Nalm6: Adipocytes vs. Stromal Cells	0.0009		ACM vs. SCM	2e-05
			697 Cells: SCM vs. RPMI	0.04		ACM + MTX vs. RPMI + MTX	0.04		Nalm6: Stromal Cells vs. RPMI	0.003
						ACM + DOX vs. RPMI + MTX	0.005		REH: Adipocytes vs. RPMI	2e-05		Figure 6l	p-values
			Figure 2C	p-values		ACM + DOX vs. SCM + MTX	0.0008		REH: Adipocytes vs. Stromal Cells	8e-05		ACM vs. RPMI	2e-05
			REH: ACM vs. RPMI	0.0002		ACM + VIN vs. RPMI + MTX	0.0009		REH: Stromal Cells vs. RPMI	0.0009		ACM vs. SCM	4e-05
			REH: ACM vs. SCM	0.003		ACM + VIN vs. SCM + MTX	9e-05		SEM: Adipocytes vs. RPMI	2e-05
			697: ACM vs. RPMI	0.03					SEM: Adipocytes vs. Stromal Cells	5e-05
						Figure 3e	p-values		SEM: Stromal Cells vs. RPMI	0.04
			Figure 2D	p-values		A + M vs. R + M (Drug Tx)	0.03		RCH-AcV: Adipocytes vs. RPMI	0.009
			Nalm6 Cells: ACM vs. RPMI	7e-05		A + M vs. S + M (Drug Tx)	0.04		697: Adipocytes vs. RPMI	0.0005
			Nalm6 Cells: ACM vs. SCM	0.0005		A + M vs. R + M (Recovery)	0.002		697: Adipocytes vs. Stromal Cells	0.02
			REH Cells: ACM vs. RPMI	2e-05		A + M vs. S + M (Recovery)	0.003
			REH Cells: ACM vs. SCM	2e-05					Figure 5d	p-values
			SEM Cells: ACM vs. RPMI	2e-05		Figure 3e	p-values		SEM: 100 ng/mL vs. RPMI	0.005
			SEM Cells: ACM vs. SCM	3e-05		A + M vs. R + M (Drug Tx)	0.02		SEM: 10 ng/mL vs. RPMI	0.02
			RCH-AcV Cells: ACM vs. RPMI	9e-05		A + M vs. S + M (Drug Tx)	0.02		RCH-AcV: 100 ng/mL vs. RPMI	0.0009
			RCH-AcVCells: ACM vs. SCM	0.0003		A + M vs. S + M (Recovery)	0.009		RCH-AcV: 10 ng/mL vs. RPMI	0.03
			697 Cells: ACM vs. RPMI	2e-05					697: 100 ng/mL vs. RPMI	0.008
			697 Cells: ACM vs. SCM	2e-05		Figure 3e	p-values
						A + M vs. S + M (Recovery)	0.04		Figure 5e	p-values
									REH: ACM vs. RPMI	8e-05
									REH: ACM vs. SCM	0.0002
									RCH-AcV: ACM vs. RPMI	0.04
									RCH-AcV: ACM vs. SCM	0.04
									697: ACM vs. RPMI	0.008
									697: ACM vs. SCM	0.02
									Figure 5j	p-values
									Obese vs. Lean	0.04

## Sheet: p-values (supp. figures)
Figure 2c	p-values		Figure 4b	p-values		Figure 5a	p-values		Figure 7a	p-values		Figure 8a	p-values		Figure 9b	p-values		Figure 11a	p-values		Figure 12a	p-values
ACM vs. UCM	2e-05		REH: ACM + MTX vs. RPMI + MTX	0.0312		697: ACM + MTX vs. SCM + MTX	2e-05		Nalm6: ACM vs. RPMI	0.02		IP-10: ACM vs. UM	2e-05		ACM vs. RPMI	6e-05		RPMI + anti-Gal-9 vs RPMI	0.002		Nalm6: ACM +anti-Gal-9 + MTX vs. ACM + MTX	9e-05
ACM vs. SCM	0.0007		REH: ACM + MTX vs. SCM + MTX	0.0335		697: ACM + MTX vs. ACM + Protease + MTX	8e-05		REH: ACM vs. RPMI	0.008		IP-10: ACM vs. SCM	0.0005		SCM vs. RPMI	0.04		SCM + anti-Gal-9 vs SCM	0.003		REH: ACM + MTX vs. MTX	0.008
			SEM: ACM + MTX vs. RPMI + MTX	0.0478					REH: ACM vs. SCM	0.009		IP-10: SCM vs. UM	0.04					ACM + anti-Gal-9 vs ACM	4e-05		REH: ACM + Anti-Gal-9 + MTX vs. ACM + MTX	9e-05
Figure 2d	p-values		SEM: ACM + MTX vs. SCM + MTX	0.0444		Figure 5b	p-values					IL-1 beta: ACM vs. UM	2e-05					ACM + anti-Gal-9 vs SCM + anti-Gal-9	7e-05
SEM: Day 2	0.0009		Nalm6: ACM + MTX vs. RPMI + MTX	0.0484		RCH-AcV: ACM + MTX vs. SCM + MTX	4e-05		Figure 7c	p-values		IL-1 beta: ACM vs. SCM	0.0007					ACM + anti-Gal-9 vs RPMI + anti-Gal-9	8e-05		Figure 12b	p-values
SEM: Day 3	7e-05		Nalm6: ACM + MTX vs. SCM + MTX	0.0481		RCH-AcV: ACM + MTX vs. ACM + Protease + MTX	7e-05		Nalm6: ADP vs. RPMI	2e-05		IL-1 beta: SCM vs. UM	0.003								Negative: ACM vs. RPMI	0.02
RCH-AcV: Day 2	3e-05								Nalm6: ADP vs. SC	4e-05								Figure 11b			MTX: ACM vs. RPMI	0.02
RCH-AcV: Day 3	2e-05					Figure 5c	p-values		REH: ADP vs. RPMI	2e-05								Nalm6: ACM vs. RPMI	4e-05		DOX: ACM vs. RPMI	0.04
Nalm6: Day 2	4e-05					Nalm6: ACM + MTX vs. SCM + MTX	0.007		REH: ADP vs. SC	5e-05								Nalm6: ACM vs. SCM	2e-05
Nalm6: Day 3	2e-05					Nalm6: ACM + MTX vs. ACM + Protease + MTX	9e-05		SEM: ADP vs. RPMI	8e-05								SEM: ACM vs. RPMI	5e-05		Figure 12d
									SEM: ADP vs. SC	9e-05								SEM: ACM vs. SCM	6e-05		ACM vs. RPMI
						Figure 5d	p-values		697: ADP vs. RPMI	0.0002											ACM vs. SCM
						697: ACM + MTX vs. SCM + MTX	9e-05		697: ADP vs. SC	0.009								Figure 11c			SCM vs. RPMI
																		REH (Erk 1): RPMI + anti-Gal-9 ab vs. RPMI + Ctrl Ig	0.03
						Figure 5e	p-values		Figure 7g	p-values											Figure 12e
						Nalm6: ACM + MTX vs. SCM + MTX	0.008		Obese vs. Lean	0.04								Figure 11e			Obese vs. Lean: Day 10	0.007
																		697 (Erk 1): RPMI + anti-Gal-9 ab vs. RPMI + Ctrl Ig	0.05		Obese vs. Lean: Day 15	0.0003
									Figure 7h	p-values											Obese vs. Lean: Day 20	0.0002
									Obese vs. Lean	0.04								Figure 11g
																		Par. (ACM): anti-Gal-9 vs. Ctrl Ig	0.003
						Figure 6a	p-values
						697: SC vs SCM + MTX	9e-05											Figure 11h
																		REH (Par.): ACM vs. RPMI	2e-05
						Figure 6b	p-values											RCH-ACV (Par.): ACM vs. RPMI	8e-05
						RCH-AcV: SC vs SCM + MTX	6e-05
																		Figure 11j
						Figure 6c	p-values											REH: RM v.s RD	0.002
						REH: SC vs SCM + MTX	5e-05											REH: rG9 + MTX vs. rG9 + D	0.002

## Sheet: Sample Sizes for 5G & Ext 8C
Figure 5G & Ext. Fig. 9C
Leukemia Subtype	n
B-ALL NOS	53
DUX4-ERG	59
E2A	19
ETV	76
HYPER	42
HYPO	15
IAMP21	15
INF	42
MEF2D-BCL9	4
PH-ALL	34
PH-LIKE	108

## Sheet: Suppl Figure 3
		R= RPMI
		A=ACM
